# Supplementary material for: Fully automated fast-flow synthesis of antisense phosphorodiamidate morpholino oligomers
Source: Nat Commun. 2021 Jul 20;12:4396. doi: 10.1038/s41467-021-24598-4 (PMC8292409; doi:10.1038/s41467-021-24598-4)
Supplement: Supplementary file 4 — Source Data [file 41467_2021_24598_MOESM4_ESM.xlsx]

## Sheet: Figure 6d
EK1
Concentration (uM)	0	0.01	0.1	1	10
Infection (%)	100	100	95	75	60	Technical Replicate 1	Biological Replicate 1
	100	100	94	80	54	Technical Replicate 2
	100	100	96	81	58	Technical Replicate 1	Biological Replicate 2
	100	100	95	78	62	Technical Replicate 2
IVS2-654 PMO
Concentration (uM)	0	0.01	0.1	1	10
Infection (%)	100	100	100	100	98	Technical Replicate 1	Biological Replicate 1
	100	100	100	98	98	Technical Replicate 2
	100	100	100	100	100	Technical Replicate 1	Biological Replicate 2
	100	100	100	100	100	Technical Replicate 2
TRS-PMO
Concentration (uM)	0	0.01	0.1	1	10
Infection (%)	100	100	98	92	80	Technical Replicate 1	Biological Replicate 1
	100	100	100	95	79	Technical Replicate 2
	100	96	96	89	82	Technical Replicate 1	Biological Replicate 2
	100	100	89	88	80	Technical Replicate 2
Hygromycin B
Concentration (uM)	0	10	20	30
Infection (%)	100	100	95	85	Technical Replicate 1	Biological Replicate 1
	100	100	90	87	Technical Replicate 2
	100	100	91	86	Technical Replicate 1	Biological Replicate 2
	100	100	91	80	Technical Replicate 2
